# Supplementary material for: Patterns and Risks of China’s Snake Trade Driven by Medicinal and Culinary Traditions
Source: Animals (Basel). 2026 May 27;16(11):1624. doi: 10.3390/ani16111624 (PMC13255723; doi:10.3390/ani16111624)
Supplement: Supplementary file 1 [file animals-16-01624-s001.zip]

Archive with 7 entries (5 files):
- Figures_S/
- Figures_S/FigureS1.tif
- Figures_S/FigureS2.tif
- Tables_S/
- Tables_S/TableS1.pdf
- Tables_S/TableS2.pdf
- Tables_S/TableS3.pdf
